# Supplementary material for: An shRNA kinase screen identifies regulators of UHRF1 stability and activity in mouse embryonic stem cells
Source: Epigenetics. 2022 Mar 24;17(12):1590–607. doi: 10.1080/15592294.2022.2044126 (PMC9621053; doi:10.1080/15592294.2022.2044126)
Supplement: Supplemental Material [file KEPI_A_2044126_SM0147.zip]

Archive with 13 entries (10 files):
- Rushton_supplementary/
- Rushton_supplementary/Sequences_pooledshRNAs.docx
- __MACOSX/
- __MACOSX/Rushton_supplementary/
- __MACOSX/Rushton_supplementary/._Sequences_pooledshRNAs.docx
- Rushton_supplementary/SupplementaryTable1.xlsx
- __MACOSX/Rushton_supplementary/._SupplementaryTable1.xlsx
- Rushton_supplementary/SupplementaryTables2_3.docx
- __MACOSX/Rushton_supplementary/._SupplementaryTables2_3.docx
- Rushton_supplementary/SupplementaryFiguresRushton.pdf
- __MACOSX/Rushton_supplementary/._SupplementaryFiguresRushton.pdf
- Rushton_supplementary/Targeted bisulfite seq analysis.docx
- __MACOSX/Rushton_supplementary/._Targeted bisulfite seq analysis.docx
