# Supplementary material for: An shRNA kinase screen identifies regulators of UHRF1 stability and activity in mouse embryonic stem cells
Source: Epigenetics. 2022 Mar 24;17(12):1590–607. doi: 10.1080/15592294.2022.2044126 (PMC9621053; doi:10.1080/15592294.2022.2044126)
Supplement: Supplemental Material [file KEPI_A_2044126_SM0147.zip › Rushton_supplementary/SupplementaryTable1.xlsx]

## Sheet: Sheet1
Gene	logFC	logCPM	PValue
PKIG	5.97595	12.3756	2.50054e-73
SEPHS2	5.93612	9.89862	8.90761e-58
PDK3	4.72592	12.541	1.07617e-57
EEF2K	5.64544	10.8219	6.51018e-53
PIK3CB	4.75923	13.4489	1.69712e-52
MARK2	6.40328	12.9095	1.68272e-38
E130304F04RIK	6.75973	12.4169	5.32411e-36
CSNK2B	3.34077	11.7189	3.57669e-33
CLK4	3.10359	11.2306	6.38595e-27
NAGS	3.32461	10.5092	6.07547e-26
MAPK8IP1	5.49664	9.00686	1.1298e-24
MAPK6	3.10069	10.2133	1.81418e-24
CCNH	3.70352	11.0359	1.34454e-23
BLK	3.1037	12.6889	2.59091e-22
NME3	3.89396	9.7054	4.84218e-22
MOBKL2B	2.73438	11.958	6.09021e-22
ADCK1	4.15218	10.9116	1.90475e-21
SEPHS2	6.10032	7.46204	4.88311e-21
NUAK2	4.61648	10.244	6.17357e-21
PRPSAP2	3.602	9.75021	1.77837e-19
GRK4	5.69786	8.69192	4.12278e-19
KCNH2	2.6172	10.9674	2.45296e-17
NPR2	5.46709	9.61429	3.4695e-16
PCTK2	2.61207	11.1622	1.53706e-15
DAPK3	2.28935	10.4943	4.25332e-15
TPK1	3.39928	9.89898	8.74246e-15
DCLK2	3.21645	9.11374	1.92385e-14
PRKAR2A	3.41352	10.3281	2.69831e-14
STK31	2.59443	11.4328	4.12386e-14
PRKACA	2.13714	10.6181	4.98768e-14
FES	4.62366	9.7081	2.79122e-13
LYN	3.13534	9.33239	3.9478e-13
DOK1	2.19136	10.9785	9.61928e-13
EPHA3	2.44604	10.6495	1.20856e-12
CDK6	2.2352	10.3161	1.68918e-12
NEK4	2.27809	10.9356	1.93411e-12
ITPKA	3.6287	9.96996	2.24164e-12
FRAP1	3.53957	9.90252	3.0345e-12
PIK3CB	2.22558	10.9892	3.7053e-12
EPHA1	2.40004	10.4159	4.04225e-12
PRKAB1	2.61559	10.1872	4.64995e-12
ARNT	2.48985	9.85334	5.07738e-12
AKT3	4.5666	8.56148	5.60949e-12
PRKAR1A	4.11101	8.9286	6.54758e-12
SRC	1.92929	10.7729	8.03612e-12
ITPKC	2.21635	10.2315	8.62377e-12
BLK	2.35842	11.171	1.13016e-11
A630047E20RIK	2.84607	9.3399	1.16087e-11
MAPK10	2.31104	10.4798	1.31653e-11
AK2	2.45301	10.8955	1.75689e-11
NTRK3	3.87345	7.90066	1.9306e-11
PRPSAP2	4.10304	7.53399	2.75295e-11
CDK9	5.43995	10.6394	3.94138e-11
GCK	3.09684	9.46258	4.27673e-11
MVK	3.48759	8.94401	5.17461e-11
IPPK	3.24264	10.827	7.1979e-11
NPR2	4.45053	7.58496	1.06571e-10
CSNK1G2	2.45734	10.5493	1.13286e-10
BMPR2	2.08951	11.4912	1.30863e-10
TGFBR1	2.91983	10.7084	3.593e-10
BMP2K	2.2836	9.71262	3.90608e-10
STK25	2.09284	12.6806	5.03007e-10
PKN3	3.12582	10.5477	7.78844e-10
MAP3K1	1.98853	9.88587	1.03536e-09
IPPK	2.3252	10.6175	1.16142e-09
CAMK2A	1.85467	10.1667	1.57326e-09
DUSP9	3.09367	8.15661	2.01882e-09
PRPS2	3.36807	10.0943	2.58556e-09
PIP5K1A	1.42835	13.3241	2.75619e-09
ADPGK	1.81243	10.6283	2.9394e-09
D830007F02RIK	2.61662	10.4898	3.2961e-09
STK16	2.64149	9.04616	3.42215e-09
CDK5	2.39218	9.16179	3.44878e-09
CLK1	1.72163	10.5397	4.48197e-09
TBK1	2.47417	10.5155	5.0588e-09
PSKH1	3.2153	9.30935	7.78846e-09
STK19	2.37087	11.0059	1.01542e-08
FASTKD3	2.1617	10.6337	1.43903e-08
BMPR1B	2.38966	10.559	1.471e-08
MARK3	3.14564	9.2189	2.29798e-08
MAST4	2.26061	9.7083	2.52914e-08
DGKA	4.22977	9.52114	2.93467e-08
PSKH1	10.4093	6.04183	3.2141e-08
CHUK	1.63338	11.9006	3.31277e-08
CHEK1	2.18016	11.3157	3.79615e-08
PCTK1	1.91487	11.4636	4.83058e-08
4930444A02RIK	2.30754	9.67145	5.1146e-08
RIPK2	1.64116	10.4261	5.16686e-08
MAP2K4	4.20041	8.97442	8.52961e-08
SGMS1	1.6948	9.79785	1.03127e-07
IHPK3	1.55104	9.83664	1.79608e-07
PIK3C2G	1.76893	9.56413	2.17311e-07
GSK3B	1.87956	11.2477	2.40377e-07
CERK	2.93496	9.20156	2.40597e-07
NME3	5.06713	8.23373	2.90359e-07
PKIA	3.20195	9.57179	3.16306e-07
C230081A13RIK	2.40585	10.1166	3.69973e-07
EPHB2	2.01721	10.2138	3.92082e-07
PER3	1.78813	9.6834	5.55677e-07
UCKL1	1.98613	8.76508	6.75975e-07
RPS6KA3	3.16648	7.55313	8.08518e-07
EPHB4	2.81262	10.1995	8.26435e-07
KCNH2	3.10057	10.3347	8.59026e-07
RIPK3	1.46727	12.4762	8.78657e-07
RIOK3	1.48624	10.5905	9.45909e-07
HUNK	1.88648	12.1352	9.5252e-07
RPS6KC1	5.13029	8.85032	1.03609e-06
MAP3K14	3.14849	7.94864	1.14395e-06
EPHA4	1.76014	9.28854	1.15292e-06
EPHA6	4.73953	4.92515	1.17365e-06
DGKE	1.86176	10.3331	1.36693e-06
TTBK2	1.22592	11.7766	1.60192e-06
TLK1	1.77167	9.20725	1.686e-06
CKS1B	3.30084	9.95063	1.746e-06
CSNK2A1	3.0915	7.53632	1.82709e-06
MAP2K2	2.28976	8.77338	2.85977e-06
MAGI1	1.64932	10.2813	3.16266e-06
ARNT2	1.8794	8.97311	3.17326e-06
STK3	3.03168	8.62529	3.86916e-06
MAPK7	2.57499	8.09662	4.56443e-06
PIP5K1A	1.4474	10.6213	4.90343e-06
COL4A3BP	11.8919	7.29357	5.69503e-06
KCNH2	1.6989	10.6258	6.20892e-06
NPR2	2.35408	8.32791	6.35142e-06
4930444A02RIK	1.54993	9.43172	6.39271e-06
GKAP1	1.38805	10.0198	7.10482e-06
PBK	1.65524	10.0957	7.33821e-06
MAPK8	2.73668	7.93361	8.82436e-06
PIP5K1B	1.54814	10.5994	1.0329e-05
STK4	2.16094	9.28315	1.05921e-05
IKBKE	4.65739	8.37393	1.07209e-05
AK3	3.22157	9.99384	1.17492e-05
STK11	2.08362	9.85809	1.18195e-05
CSNK2A2	2.15194	9.637	1.19879e-05
RIPK2	1.89574	10.6296	1.27015e-05
MAPK8	3.82293	7.65109	1.38741e-05
DYRK4	1.79291	10.065	1.45667e-05
NCAM1	2.26736	7.97515	1.50168e-05
LIMK1	3.54442	8.46206	1.72376e-05
NRBP2	1.58108	9.24999	2.18563e-05
TLK1	1.53882	10.1704	2.28083e-05
SGMS2	1.67265	10.3649	2.70845e-05
KCNH3	1.57825	10.0971	2.82045e-05
NEK6	1.50161	11.0885	3.75786e-05
MYO3A	3.03732	10.0662	4.08519e-05
RFK	10.2224	6.17572	4.11133e-05
PLK2	1.46164	9.72597	4.95166e-05
PCTK1	1.3857	10.2288	5.26476e-05
RNASEL	5.50094	8.16755	6.63083e-05
MAPKAPK2	1.68984	11.2944	6.93903e-05
WEE1	1.55992	10.4171	7.83655e-05
CENTB1	1.00326	11.3644	8.24437e-05
EIF2AK2	2.07821	9.33477	8.59313e-05
TLK2	2.09159	11.0353	9.35629e-05
CSNK1G3	1.84052	8.81932	9.61353e-05
TRIB2	1.20132	11.1293	9.71151e-05
PFKM	2.60689	6.0143	9.72478e-05
PAK7	1.55388	9.63807	0.000106558
4930444A02RIK	2.65276	8.3707	0.000113208
TLK1	2.83714	6.99297	0.000113496
LIMK1	2.1215	7.98176	0.000119092
MAP3K5	1.33816	10.0565	0.000124063
TXNDC3	1.44949	9.41766	0.000125124
DYRK3	1.27208	10.1072	0.000129463
CDKL2	2.43698	9.154	0.000142723
STK11	2.03969	9.97963	0.000151744
ADRBK1	1.82312	10.5392	0.000152175
MAPK11	2.91133	9.60118	0.000157044
4921509C19RIK	2.01363	8.48782	0.000164673
NME3	2.75176	7.51829	0.000175601
PI4K2B	2.48463	10.9254	0.000178736
NEK4	1.34416	9.73644	0.000182104
4932415M13RIK	1.29968	9.35714	0.000185016
IPPK	1.43717	9.59295	0.000200552
PRKCB1	1.14154	10.2696	0.00020238
ACVR1B	1.35089	9.41764	0.000203669
CSNK2B	4.98159	8.43406	0.000208847
MELK	3.08121	9.51026	0.000225288
RAGE	1.08912	10.1151	0.000229926
EPHB2	1.90374	8.62679	0.000242614
VRK3	1.73677	8.52841	0.000251771
MELK	1.3862	10.0739	0.000256513
IKBKAP	3.26766	9.60558	0.000257792
GALK2	1.23636	10.0143	0.00032503
MAP3K7IP1	3.64839	8.66961	0.000333921
PDK2	1.84808	8.84501	0.000337657
NUCKS1	1.32234	10.9042	0.000344326
AXL	1.09091	12.0991	0.000362729
BUB1B	1.28214	9.79983	0.000364689
RELA	1.7182	8.38245	0.000393873
TYRO3	1.91485	9.31922	0.000395052
4930444A02RIK	1.81655	7.89054	0.000407013
PIP4K2B	1.42863	8.98033	0.000420152
ITPKA	1.35554	9.97938	0.000451588
STK19	2.6804	9.9676	0.00059275
GALK1	2.14274	7.88311	0.000593574
CAMK4	1.67812	10.0195	0.000615609
VRK2	1.82543	9.12426	0.000664872
PIK3CB	1.14645	10.2093	0.000666688
STK31	1.71204	9.83914	0.000676701
MAP3K12	2.10633	5.93954	0.000716896
NME4	3.56318	8.57425	0.000797953
EPHB4	1.17555	10.3337	0.000809927
SH3KBP1	2.00338	6.6059	0.000831016
PODXL	2.36823	6.33765	0.000882279
MAGI3	3.99676	7.54551	0.00111783
DLGAP1	2.07538	8.68492	0.0011223
PRKDC	2.6856	6.02077	0.00123311
IRAK1	7.17119	3.8556	0.00124128
ARAF	1.30893	9.0743	0.00126139
TRP53RK	1.29082	9.60057	0.00128805
KCNH5	1.47822	8.08118	0.00141237
IKBKG	2.18457	10.519	0.00141518
CSNK2B	8.83548	4.01062	0.00152896
NPAS3	2.42895	10.8203	0.00174667
DAPK2	2.82386	7.34592	0.00177965
PINK1	1.7821	9.30975	0.00181073
AMHR2	1.29201	9.47455	0.00192984
EPHA6	1.71884	7.78185	0.00195535
AK3	4.27815	2.72932	0.00199684
WIF1	2.40644	8.39799	0.00206026
AFF1	1.14027	9.50161	0.00212546
SGMS1	1.16394	10.3074	0.00214999
FES	1.64838	8.86435	0.00221613
PIP5K3	1.75541	10.6136	0.00225092
CDC42BPB	2.3581	7.5474	0.00225241
SEPHS1	2.0352	9.73867	0.00232691
NPAS3	1.36557	9.82186	0.00248107
DTYMK	1.33183	8.83918	0.00259464
SH3KBP1	1.47212	9.59576	0.00261568
CCNH	1.39922	8.27447	0.00264412
MAP3K7IP1	1.52586	9.62323	0.00264599
EPHA1	2.87386	6.81144	0.00282624
ARAF	1.54437	8.3583	0.00303064
STK17B	2.50193	6.23961	0.00309098
EPHA5	4.57504	7.51467	0.00315825
EG237300	1.301	9.7637	0.0032079
CCNE1	4.37121	5.96048	0.00328535
PODXL	1.05947	9.79713	0.0033659
MAPK9	1.22951	8.85108	0.00381039
BMPR2	2.19699	10.7122	0.00389443
CABC1	1.29205	8.53471	0.00391929
PIM1	1.40869	8.69998	0.00395587
CIB2	3.59652	8.01549	0.00398431
DAPK1	2.04091	10.3145	0.00418601
ITPKA	3.85852	8.22538	0.00427765
ULK2	2.10135	7.21464	0.0044926
2810452K22RIK	1.28248	11.3628	0.00467788
PIK3R2	1.83976	7.83317	0.00471074
TMEM134	1.92677	7.68123	0.00471966
MAPKAPK3	1.6036	8.13486	0.00493002
CSNK2A1	2.54731	7.92375	0.00496409
PFKL	1.73563	10.5242	0.00517056
SEPHS1	2.15082	7.42637	0.00551359
CABC1	3.38787	7.44038	0.00555472
PHKB	2.12633	8.05956	0.0056358
RBKS	2.56777	6.40694	0.00565297
HIPK1	1.19747	9.84126	0.00566724
CDKN2A	2.42164	6.35069	0.00570832
PAPSS2	1.76707	8.1292	0.00589431
NADK	1.42596	9.01447	0.00600181
SEPHS2	1.66261	8.18001	0.00623296
EPHB4	1.03737	9.05824	0.00624247
FASTKD5	1.06368	10.22	0.00626791
SGK3	1.54131	8.96469	0.00630226
CSNK1G2	1.80207	8.69122	0.00677474
TRIB2	1.33856	9.11852	0.0068181
ACVRL1	2.09369	9.51845	0.00732074
LRRK2	1.73175	7.81605	0.00734193
CCND3	1.79196	6.95091	0.00743182
EPHA10	1.03061	9.4429	0.00755016
NPAS1	2.06428	7.79234	0.00767642
CKS1B	1.10625	9.4749	0.00777247
IHPK1	3.41541	8.10862	0.00779283
BMPR1A	1.36071	9.4739	0.00789704
PIK3C2A	1.70661	7.57542	0.00814357
NME4	10.4453	4.23939	0.00857641
NUCKS1	2.51367	8.92677	0.00895759
PANK1	1.22935	8.44671	0.00898551
NEK11	2.48526	7.5833	0.00943585
HUS1	1.34469	8.37861	0.0107654
PIP5K1B	1.18678	8.75899	0.0109271
PKN1	1.17265	8.72112	0.0111181
MAPK12	3.53433	7.93069	0.011785
EPHB4	2.18719	7.50043	0.0119902
ACVR2A	1.68144	7.96776	0.0121144
CSNK1E	1.73102	7.51591	0.0122228
AKAP4	1.5916	8.70492	0.0139485
EPHA7	1.50988	7.6962	0.0142408
PIP5K3	1.90726	9.56908	0.0142672
MAP3K14	4.56061	6.00548	0.014787
PIM3	1.86986	9.89621	0.0148058
GUCY2E	1.64303	7.38774	0.0149565
FRAP1	3.07115	6.52845	0.0161001
GSK3B	1.71584	7.58249	0.017384
PTK6	2.46414	7.11836	0.0179234
GRK5	1.5248	8.67983	0.018831
AAK1	1.28877	8.86863	0.019496
AFF1	1.25979	7.63544	0.0195436
PIM1	1.44011	8.48868	0.0196606
IGF1R	6.00418	6.46889	0.019736
STK24	2.86991	7.67536	0.0199862
KCNH1	1.09218	8.40246	0.021154
IHPK2	3.78702	7.00366	0.0212865
PCK2	1.71939	7.59932	0.0220064
IRAK1BP1	1.03346	9.2174	0.0222957
CDKN1C	5.96144	8.22788	0.0232006
STK33	1.85129	9.16001	0.0237852
2610019A05RIK	1.12333	10.6976	0.0237977
DGKG	1.8588	8.27228	0.0241669
PAK1	5.97684	4.36526	0.0247989
MERTK	1.81562	8.65806	0.0257357
MASTL	1.19796	7.93401	0.0267349
EIF2AK3	1.46802	7.8834	0.0271916
STYXL1	1.07508	8.76569	0.0281528
AKT3	1.33699	9.29281	0.0282642
MAPK4	9.08706	5.004	0.0287343
RFK	1.46302	7.92193	0.0288756
AXL	1.70217	7.3199	0.0297832
